# Supplementary material for: MedTalks: developing teaching abilities and experience in undergraduate medical students
Source: Med Educ Online. 2016 Dec 16;22(1):1264149. doi: 10.1080/10872981.2016.1264149 (PMC5328353; doi:10.1080/10872981.2016.1264149)
Supplement: Supplementary material [file zmeo_a_1264149_sm5755.zip]

Archive with 3 entries (3 files):
- 33428-SupplementaryFile_1.pdf
- 33428-SupplemenaryFile_2.pdf
- 33428-SupplemenaryFile_3.pdf
